# Supplementary material for: Insights of Host Physiological Parameters and Gut Microbiome of Indian Type 2 Diabetic Patients Visualized via Metagenomics and Machine Learning Approaches
Source: Front Microbiol. 2022 Jul 18;13:914124. doi: 10.3389/fmicb.2022.914124 (PMC9340226; doi:10.3389/fmicb.2022.914124)
Supplement: Supplementary Table S3 — Core taxonomic composition of most dominant gut microbes at genus level with their respective relative sequence abundance. [file Table_3.XLS]

## Sheet: Sheet1
Table S3: Core taxonomic composition of most dominant gut microbes in genus level with their respective relative sequence abundance.
GENUS NAME	T2D_A1	T2D_B1	T2D_C1	T2D_D1	T2D_E1	T2D_F1	T2D_G1	T2D_H1	T2D_I1	T2D_J1	T2D_K1	T2D_L1	T2D_M1	T2D_N1	T2D_O1	T2D_P1	T2D_Q1	NGT_A2	NGT_B2	NGT_C2	NGT_D2	NGT_E2	NGT_F2	NGT_G2	NGT_H2	NGT_I2	NGT_J2	NGT_K2	NGT_L2	NGT_M2	NGT_N2	NGT_O2	NGT_P2	NGT_Q2	PValue
Prevotella_9	68.7856	74.4627	63.415	88.5111	51.2834	47.3977	66.8972	70.6683	70.6683	64.4235	31.6954	5.24933	30.0722	27.9031	32.6638	32.9618	20.8323	56.5199	76.679	62.3699	67.354	44.6551	57.9912	45.156	26.2219	68.8915	62.6413	28.4028	5.6136	48.5255	33.9166	28.4583	20.4409	5.75655	0.208445
Bacteroides	2.06712	2.39233	8.64388	0.672396	1.68525	0.227152	3.24352	1.67833	1.67833	1.06628	7.21623	17.8519	6.67799	4.5164	6.9823	4.8482	6.41996	4.37914	1.68985	12.01	2.04225	4.22434	5.03572	3.35564	1.3837	0.878301	1.80888	4.29779	4.20407	3.66119	4.63888	19.0001	6.84219	15.7217	0.268255
Prevotella	1.31954	0.849997	4.38596	1.69055	2.15123	13.9177	2.65317	3.83013	3.83013	2.54722	4.74642	1.76915	5.47298	3.64771	6.82086	10.1234	6.07709	4.92188	0.162102	5.86738	7.07147	2.07435	3.36068	4.74762	15.4257	7.48624	1.64918	5.68886	18.8219	2.88332	2.7076	8.31885	5.15781	6.95902	0.13097
Alloprevotella	6.77568	6.60236	2.27365	0.465093	0.863068	1.0847	5.71821	3.86452	3.86452	2.05357	2.0673	8.26456	2.19238	2.83544	1.543	3.0534	7.67321	4.33187	6.95048	1.8365	4.15653	2.99539	2.99101	1.29755	3.741	0.217836	4.2219	1.90716	2.56662	5.03025	0.87496	2.04342	3.69231	9.96519	0.433882
Lachnospiraceae Incertae sedis	2.9298	1.01809	1.89037	0.0814678	0.827784	5.27243	0.57491	2.13461	2.13461	4.02083	2.67912	2.89899	2.22954	10.8604	2.78795	2.47499	4.67802	2.94044	0.320582	1.16538	4.76283	1.18009	2.75475	4.74441	2.47168	0.631176	2.84732	6.13377	2.58415	4.02074	2.42125	2.50093	7.3973	4.18491	0.39159
Faecalibacterium	0.911335	1.08454	0.577909	0.981821	0.200505	11.07	0.360391	1.13608	1.13608	4.92745	1.33956	4.93084	1.73054	2.8204	1.97144	2.13986	1.09955	0.329791	0.549699	0.458712	0.123289	1.26777	0.380266	1.37206	1.08659	5.37708	3.14646	1.67878	1.33941	2.46845	1.75947	1.71568	1.24029	0.725173	0.139254
Succinivibrio	3.09118	1.89892	0.0294503	0.00803204	0.286196	0.0760646	1.58572	0.596474	0.596474	6.08907	1.32024	0.462629	0.854655	1.31242	1.60509	0.630539	0.859147	0.0899429	5.11483	0.0421519	0.0164385	0.732282	5.45775	2.5996	1.45065	0.0322178	4.5931	0.720747	0.631136	0.549697	0.524976	0.774256	1.95718	0.548494	0.321569
Roseburia	0.409389	0.149846	0.568946	0.463563	1.76366	0.0708547	0.199073	0.16003	0.16003	0.692799	0.280148	0.516099	1.32976	3.50857	5.73424	1.1171	0.930086	1.71737	0.0987104	0.359531	0.102499	1.09976	0.632114	0.69117	2.6586	2.11759	0.969879	5.63251	0.354137	2.64131	5.00795	0.952423	0.390167	1.27367	0.17316
Prevotellaceae Incertae sedis	0.322764	0.0321409	0.492546	0.0130042	3.83648	0.0166717	0.211086	0.44967	0.44967	0.243157	1.12703	2.26898	1.37753	0.725782	1.1394	1.14192	2.38827	0.806027	0.0959936	0.753775	2.78972	0.276446	4.96091	0.943614	0.276181	0.283004	0.480265	0.990657	1.38149	0.653414	0.83678	0.926028	1.0912	2.07004	0.303674
Megasphaera	0.822337	0.112928	0.50535	0.6112	0.665924	0.123996	1.42784	0.577958	0.577958	0.513393	1.35566	1.58782	1.0431	1.82762	0.763738	1.30328	1.41089	1.52557	0.142179	0.802539	0.172605	0.880211	0.432631	2.32146	0.361268	1.33777	0.735784	0.88388	3.76928	1.45203	1.85173	1.27136	1.57335	1.28158	0.098708
UCG-002	0.0605183	0.0273632	0.99192	2.39278	2.49959	0.0166717	0.068646	0.182513	0.182513	0.174892	1.12059	0.148785	3.60973	1.42524	0.530891	0.834099	0.480807	0.313647	0.009056	0.528965	0.0101532	0.336689	0.0448839	0.395689	1.60827	0.116057	0.389899	1.14192	4.82819	0.321521	0.534521	1.31316	5.14512	0.197774	0.375623
Klebsiella	0.318018	1.29432	1.2702	0.43832	0.071689	0.0197976	0.219667	0.970758	0.970758	0.284341	0.598937	3.93351	0.355664	0.21059	0.198696	1.25115	1.84441	0.950551	0.466384	0.975279	1.03805	0.422367	1.17321	0.422667	0.019528	0.213809	0.140224	0.48643	0.750351	0.324978	6.0929	0.235356	2.1475	0.150309	0.402761
Asteroleplasma	0.0035599	0.00260602	0	0	0.0128816	0	0.0532006	0.0343865	0.0343865	1.27446	0.154564	10.9404	0.140673	0.229392	0.0589879	0.0645434	0.64239	0.0115311	0.0036224	0	0	0.00401617	0.00249355	0.0481764	0.00418457	0.00183056	0.936381	0.293638	0.0806452	0.252377	0.0286351	0.0395926	3.52419	9.55118	0.469389
Megamonas	0.0783178	0.0191108	1.52971	0.00382478	0.488381	3.8074	0.202506	0.378252	0.378252	0.509444	0.882306	0.45798	1.28464	0.812274	1.10835	1.03766	0.64239	2.19053	0.018112	0.892628	0.137794	1.01676	0.0791701	0.354578	1.80215	0.415902	0.803948	2.07919	1.3885	0.909248	2.17308	0.706069	0.751784	0.40346	0.301498
Bifidobacterium	0.132903	0.20327	0.08579	0.125835	0.113134	0.0125038	1.00223	0.768407	0.768407	0.0507752	1.00789	0.827618	0.982058	3.03475	0.580565	0.893677	2.73114	0.120308	0.312432	0.12315	0.0478652	0.145921	0.0716895	0.752836	0.817385	0.498277	0.0408985	3.50289	0.897616	0.525497	7.65829	1.0756	0.764473	2.62381	0.224642
Dialister	0.25394	5.33279	0.0204872	0.00458974	0.135537	0.00208396	0.106401	0.365026	0.365026	0.0456977	1.27194	0.65326	0.85731	0.910048	0.962434	0.856441	1.06802	0.728	0.0108672	0.0115711	0.0565679	2.2852	0.0978718	0.739347	0.91642	0.0252617	0.03973	0.705917	0.473352	0.860847	1.32039	0.607087	1.63362	0.791098	0.371762
Lachnospiraceae NK4A136 group	0.0747579	0.0599385	0.29621	1.15432	0.15738	0.415751	0.0480522	0.476121	0.476121	0.159096	1.93206	1.85284	0.419365	0.338448	3.21329	0.841546	0.989202	0.425499	0.449178	0.178526	0.698155	1.8461	0.933834	0.410463	1.07404	1.61492	0.183459	1.15379	5.29804	0.300778	0.85587	0.723665	0.149088	1.80634	0.202451
Phascolarctobacterium	1.83691	1.36078	0.265053	0.0321281	0.984604	4.06373	0.542303	0.443057	0.443057	0.283213	0.524875	0.369638	0.10086	0.0940132	0.627134	0.518829	0.161583	0.366306	0.34775	0.269442	0.275587	0.137219	0.66266	1.38941	1.47855	1.8646	0.160868	0.664393	0.841515	0.445981	0.0859052	0.307943	0.193497	0.0685618	0.252824
Veillonella	0.665702	0.00781806	0.00768269	0.0436025	0.0968922	0.0114618	0.12013	0.394123	0.394123	0.489134	0.196426	1.53667	1.30056	0.443742	3.13567	3.20234	0.571451	0.0488152	0.241795	0.00909159	0.255281	0.489973	2.32461	1.73563	1.17028	0.276414	1.57362	0.163132	0.932679	0.262748	0.174992	0.629083	0.453608	0.142398	0.366046
Sutterella	0.404642	0.0460397	0.583884	0.035188	0.498463	0.532453	1.052	0.633506	0.633506	0.525805	0.904846	0.836917	0.610468	2.05325	0.49674	1.76253	0.937968	4.9557	0.0787872	0.799233	0.120872	0.687435	0.54484	1.1755	0.502148	0.758949	0.663335	3.36942	0.659187	0.784788	1.83583	0.420122	0.761301	1.57165	0.104289
Streptococcus	1.49397	0.489063	0.114814	0.0317457	0.425653	0.176095	0.145873	0.333285	0.333285	0.498161	0.550636	0.695106	1.74382	1.86146	0.99348	0.484075	1.97052	1.71122	0.0434688	0.0818243	0.018856	0.483949	0.253719	1.0207	2.09926	0.28996	0.290574	0.803797	0.322581	0.701815	0.738148	0.633482	0.425059	0.922947	0.337285
Mitsuokella	0.0213594	0.456488	0.754184	0.0355704	0.142258	0.00312594	0.125279	0.313446	0.313446	0.261774	0.563516	0.45333	4.21754	1.34627	0.502949	0.558548	2.2661	0.221014	0.163008	0.544669	0.0889615	0.315269	1.04916	0.33338	0.221782	0.0322178	0.110621	0.554649	10.8065	0.169404	0.556793	0.329939	0.333069	0.872844	0.351713
Escherichia-Shigella	0.784365	0.167654	3.3663	0.00267735	1.2764	0	0.535438	0.554152	0.554152	0.0197459	0.872645	0.334767	1.136	0.349729	0.465694	0.655363	0.855206	0.0442027	0.0081504	1.95882	0.610643	2.71761	0.251225	0.860751	0.133906	0.00659	0.0155804	0.252113	0.690743	0.435609	0.400891	0.741262	1.86201	0.464111	0.458806
Rikenellaceae RC9 gut group	0.0640782	0.0256259	0.166885	0.199653	2.31701	1.0597	0.140724	0.248641	0.248641	0.391533	1.52954	0.804371	0.623739	0.71074	0.602297	1.80721	0.847324	0.443949	0.0516192	0.110752	0.215635	0.28314	0.057975	0.3989	0.627685	0.330965	0.370424	1.50675	0.62763	0.494382	0.754057	1.5947	0.482157	0.345446	0.17477
Eubacterium coprostanoligenes group Incertae sedis	0.100864	0.117705	1.54678	0.00956195	0.416692	0.0156297	0.2763	0.11903	0.11903	1.32918	1.00789	0.139486	0.374244	0.251955	2.20739	2.49981	0.752739	0.0891742	0.177498	1.8522	1.08543	0.548877	0.259329	0.51902	0.802042	0.036245	0.525838	0.145336	0.0280505	0.363008	0.101814	0.58949	0.450436	5.93587	0.369583
Treponema	0.143583	0.03605	0.953507	0.000382478	0.369646	0.00104198	1.2545	0.174578	0.174578	0.195202	0.276928	0.134837	3.64423	0.120337	1.32568	0.394707	0.30346	0.147599	0.0072448	1.01495	0.00386789	0.727596	1.11462	0.413674	1.38649	0.532326	0.25396	0.349993	1.74614	1.32757	0.0922685	0.96562	0.145916	0.208322	0.415148
Akkermansia	0.0367856	0.0260602	0.0230481	0.000382478	0.133857	0.00208396	0.11155	0.220867	0.220867	0.0191817	2.692	0.592816	0.164561	1.05671	0.220428	1.84445	1.15473	0.228701	0.0525248	0.0132241	0.0565679	0.198131	0.11595	0.0963527	0.171567	0.29655	0.0342769	4.26813	0.869565	1.77355	1.53357	0.32114	0.447264	0.300617	0.339943
