# Supplementary material for: Insights of Host Physiological Parameters and Gut Microbiome of Indian Type 2 Diabetic Patients Visualized via Metagenomics and Machine Learning Approaches
Source: Front Microbiol. 2022 Jul 18;13:914124. doi: 10.3389/fmicb.2022.914124 (PMC9340226; doi:10.3389/fmicb.2022.914124)
Supplement: Supplementary Table S4 — Unique taxonomic composition of most dominant gut microbes at genus level with their respective relative sequence abundance for the NGT group. [file Table_4.XLS]

## Sheet: Sheet1
Table S4: Unique taxonomic composition of most dominant gut microbes in genus level with their respective relative sequence abundance for NGT group.
GENUS NAME	NGT_A2	NGT_B2	NGT_C2	NGT_D2	NGT_E2	NGT_F2	NGT_G2	NGT_H2	NGT_I2	NGT_J2	NGT_K2	NGT_L2	NGT_M2	NGT_N2	NGT_O2	NGT_P2	NGT_Q2
Enterobacter	0.145292	0.971709	0.114885	3.17119	0.631878	1.58029	0.523516	0	1.32935	0.0155804	1.49785	8.31697	0.0933449	0.168629	0.37393	0.513878	0.0896577
Ligilactobacillus	0.0334403	0.0009056	0.00247952	0.000966973	6.3007	0.162704	0.113696	0.251074	0.00439334	0.0132433	0.489396	0.245442	0.321521	0.881324	0.554297	0.834259	0.345446
Alistipes	0.131455	0.0009056	0.346307	0.00435138	0.872848	0.0174548	0.110484	0.203649	0.226623	0.0362244	0.154234	0.224404	0.0656871	0.01909	0.136375	7.66376	0.108117
Muribaculaceae Incertae sedis	0.07034	0.004528	0.276054	0.00145046	0.00468553	0.00187016	0.656483	6.75808	0.0809106	0.507921	0.17203	0.217391	0.0898876	0.108177	0.131975	0.402855	0.385001
Blautia	0.0726462	0.0009056	0.0578555	0.0140211	0.941123	0.0760532	0.0989221	0.475646	0.0486928	0.0218125	0.444906	0.0771388	0.141746	0.206809	0.827046	0.421887	5.53505
Holdemanella	0.0688025	0.0307904	0.0371928	0.149397	0.791855	0.0380266	0.466347	0.712771	0.114593	0.0327188	2.98384	0.42777	0.345722	1.10722	0.362932	0.463125	0.137124
Coprococcus	0.00422809	0.0009056	0.0404989	0	0.689443	0.0797935	0.485618	3.10774	0.00878667	0.25396	0.421178	0.0420757	0.0829732	0.0668151	1.87185	0.130056	0.503665
