# Supplementary material for: Insights of Host Physiological Parameters and Gut Microbiome of Indian Type 2 Diabetic Patients Visualized via Metagenomics and Machine Learning Approaches
Source: Front Microbiol. 2022 Jul 18;13:914124. doi: 10.3389/fmicb.2022.914124 (PMC9340226; doi:10.3389/fmicb.2022.914124)
Supplement: Supplementary Table S5 — Unique taxonomic composition of most dominant gut microbes at genus level with their respective relative sequence abundance for the T2D group. [file Table_5.XLS]

## Sheet: Sheet1
Table S5: Unique taxonomic composition of most dominant gut microbes in genus level with their respective relative sequence abundance for T2D group.
GENUS NAME	T2D_A1	T2D_B1	T2D_C1	T2D_D1	T2D_E1	T2D_F1	T2D_G1	T2D_H1	T2D_I1	T2D_J1	T2D_K1	T2D_L1	T2D_M1	T2D_N1	T2D_O1	T2D_P1	T2D_Q1
Catenibacterium	0.0320391	0.00651505	0.0174995	0.00611965	0.0593675	3.03738	0.0429037	0.116385	0.116385	0.0767269	0.856545	10.1244	0.276038	0.372292	0.412915	0.506417	0.449279
Eubacterium eligens group	0.121037	0.00130301	0.00213408	0.00114743	0.276115	2.52785	2.96036	0.0409993	0.0409993	0.147248	0.0869425	0.0581193	0.204374	1.90659	0.443962	0.481593	0.64239
Lachnoclostridium	0.0154262	0.00130301	0.00213408	0.00114743	0.00336042	0	0.130427	0.134901	0.134901	0.0141042	0.0579617	0.183657	3.81941	0.0564079	0.0869295	0.0744731	4.35091
Ruminococcus torques group	0.0628916	0.148109	0.0367062	0.0198889	0.095772	0.221942	0.0789429	0.411316	0.411316	0.0411843	4.95894	0.116239	0.188449	0.165463	0.689227	0.238314	0.287696
Clostridia vadinBB60 group Incertae sedis	0.333444	0.0165048	0.0379866	0.00803204	1.6158	0	0.370688	0.28435	0.28435	0.191253	1.14313	0.0674183	0.599851	0.165463	0.863086	0.1837	1.88382
Lachnospira	0.268179	0.349207	0.472485	0.939366	0.133857	1.82659	0.415308	0.396768	0.396768	0.188996	0.305909	0.060444	0.15129	0.225632	0.36945	1.30576	0.181288
Haemophilus	0.00474654	0.00390903	0.377305	0.127748	0.143938	0.00416793	0.0480522	0.137546	0.137546	0.671925	1.37176	1.66221	0.310543	0.364771	0.173859	2.0778	0.362576
